# Supplementary material for: Metagenomic next-generation sequencing: a game-changer in the diagnosis of unique intraocular infections
Source: Eye (Lond). 2025 Oct 25;39(18):3365–71. doi: 10.1038/s41433-025-04073-w (PMC12669242; doi:10.1038/s41433-025-04073-w)
Supplement: Supplementary file 1 — Supplemental Table 1 [file 41433_2025_4073_MOESM1_ESM.xlsx]

## Sheet: Sheet1
Supplemental Table 1. Literature Review of Metagenomic Next-Generation Sequencing Used for Intraocular Infections.
Authors	Title	Journal	Year	Design	Country	Cases (eyes)
Doan T, et al.	Illuminating uveitis: metagenomic deep sequencing identifies common and rare pathogens	Genome Med	2016	Retrospective	United States	6 (7)
Doan T, et al.	Metagenomic DNA sequencing for the diagnosis of intraocular infections	Ophthalmology	2017	Retrospective	United States	67 (67)
Kirstahler P, et al.	Genomics-Based Identification of Microorganisms in Human Ocular Body Fluid.	Sci Rep	2018	Retrospective	Denmark	21 (21)
Deshmukh D, et al.	New insights into culture negative endophthalmitis by unbiased next generation sequencing.	Sci Rep	2019	Prospective	India	34 (34)
Gandhi J, et al.	Targeted High-Throughput Sequencing Identifies Predominantly Fungal Pathogens in Patients with Clinically Infectious, Culture-Negative Endophthalmitis in South India.	Microorganisms	2019	Prospective	India	75 (75)
Lee CS, et al.	Prognostic Utility of Whole-Genome Sequencing and Polymerase Chain Reaction Tests of Ocular Fluids in Postprocedural Endophthalmitis.	Am J Ophthalmol	2020	Prospective	United States	50 (50)
Doan T, et al.	Comprehensive pathogen detection for ocular infections	J Clin Virol	2021	Retrospective	United States	41 (41)
Mishra D, et al.	Targeted metagenomics using next generation sequencing in laboratory diagnosis of culture negative endophthalmitis.	Heliyon	2021	Retrospective	India	17 (17)
Jun K Il, et al.	Microbial diagnosis of endophthalmitis using nanopore amplicon sequencing.	Int J Med Microbiol	2021	Prospective	South Korea	8 (8)
Doan T, et al.	Comprehensive pathogen detection for ocular infections.	J Clin Virol	2021	Retrospective	United States	41 (41)
Zhu J, et al.	METAGENOMIC NEXT-GENERATION SEQUENCING DETECTS PATHOGENS IN ENDOPHTHALMITIS PATIENTS.	Retina	2022	Prospective	China	36 (36)
Low L, et al.	Deep Metagenomic Sequencing for Endophthalmitis Pathogen Detection Using a Nanopore Platform.	Am J Ophthalmol	2022	Prospective	United Kingdom	23 (23)
Qian Z, et al.	Application of metagenomic next-generation sequencing in suspected intraocular infections.	Eur J Ophthalmol	2023	Retrospective	China	15 (15)
Li X, et al.	The diagnostic utility of nanopore targeted sequencing in suspected endophthalmitis.	Int Ophthalmol	2023	Retrospective	China	43 (44)
Hao X, et al.	IDENTIFICATION OF PATHOGENS IN THE INTRAOCULAR FLUID SAMPLES OF PATIENTS WITH ENDOGENOUS ENDOPHTHALMITIS USING RAPID NANOPORE TARGETED SEQUENCING.	Retina	2023	Retrospective	China	27 (34)
Asao K, et al.	Comparative evaluation of 16S rRNA metagenomic sequencing in the diagnosis and understanding of bacterial endophthalmitis.	BMJ Open Ophthalmol	2023	Retrospective	Japan	21 (21)
Sun CB, et al.	Metagenomic Next-Generation Sequencing for the Diagnosis of Viral Infectious Uveitis and Its Mimics.	Ocul Immunol Inflamm	2024	Retrospective	China	70 (70)
Qian Z, et al.	Performance of Metagenomic Next-Generation Sequencing of Cell-Free DNA From Vitreous and Aqueous Humor for Diagnoses of Intraocular Infections.	J Infect Dis	2024	Prospective	China	488 (488)
Li Y, et al.	The clinical value of β-D-glucan testing and next-generation metagenomic sequencing for the diagnosis of fungal endophthalmitis.	Retina	2024	Retrospective	China	52 (52)
Lee J, et al.	Rapid Pathogen Detection in Infectious Uveitis Using Nanopore Metagenomic Next-Generation Sequencing: A Preliminary Study.	Ocul Immunol Inflamm	2024	Prospective	South Korea	8 (8)
Vences-Guzmán MÁ, et al.	A clinical metagenomic study of biopsies from Mexican endophthalmitis patients reveals the presence of complex bacterial communities and a diversity of resistance genes.	Access Microbiol	2024	Prospective	Mexico	19 (19)
